# Supplementary material for: Centhaquine Increases Stroke Volume and Cardiac Output in Patients with Hypovolemic Shock
Source: J Clin Med. 2024 Jun 27;13(13):3765. doi: 10.3390/jcm13133765 (PMC11242165; doi:10.3390/jcm13133765)
Supplement: Supplementary file 1 [file jcm-13-03765-s001.zip]

Archive with 1 entries (1 files):
- jcm-3026044-supplementary.pdf
